# Supplementary material for: Effect of an Educational Intervention on Pupil’s Knowledge, Attitudes, Perceptions, and Behavior on Air Pollution in Public Schools in Pristina
Source: Eur J Investig Health Psychol Educ. 2025 May 2;15(5):69. doi: 10.3390/ejihpe15050069 (PMC12110580; doi:10.3390/ejihpe15050069)
Supplement: Supplementary file 1 [file ejihpe-15-00069-s001.zip]

Archive with 1 entries (1 files):
- ejihpe-3442801-supplementary.pdf
